# Supplementary material for: Molecular insights on the mechanism of α1-antitrypsin condensate formation and maturation
Source: PLoS Comput Biol. 2025 Nov 19;21(11):e1013634. doi: 10.1371/journal.pcbi.1013634 (PMC12629480; doi:10.1371/journal.pcbi.1013634)
Supplement: S1 Source Data — (TAR) [file pcbi.1013634.s002.tar]

Archive with 3 entries (3 files):
- phase_diagram.agr
- inter_intra_betasheets.agr
- attractive_repulsive.agr
