# Supplementary material for: Molecular insights on the mechanism of α1-antitrypsin condensate formation and maturation
Source: PLoS Comput Biol. 2025 Nov 19;21(11):e1013634. doi: 10.1371/journal.pcbi.1013634 (PMC12629480; doi:10.1371/journal.pcbi.1013634)
Supplement: S1 Source Data — (TAR) [file pcbi.1013634.s002.tar › inter_intra_betasheets.agr]

# Grace project file
#
@version 50125
@page size 792, 612
@page scroll 5%
@page inout 5%
@link page off
@map font 0 to "Times-Roman", "Times-Roman"
@map font 1 to "Times-Italic", "Times-Italic"
@map font 2 to "Times-Bold", "Times-Bold"
@map font 3 to "Times-BoldItalic", "Times-BoldItalic"
@map font 4 to "Helvetica", "Helvetica"
@map font 5 to "Helvetica-Oblique", "Helvetica-Oblique"
@map font 6 to "Helvetica-Bold", "Helvetica-Bold"
@map font 7 to "Helvetica-BoldOblique", "Helvetica-BoldOblique"
@map font 8 to "Courier", "Courier"
@map font 9 to "Courier-Oblique", "Courier-Oblique"
@map font 10 to "Courier-Bold", "Courier-Bold"
@map font 11 to "Courier-BoldOblique", "Courier-BoldOblique"
@map font 12 to "Symbol", "Symbol"
@map font 13 to "ZapfDingbats", "ZapfDingbats"
@map color 0 to (255, 255, 255), "white"
@map color 1 to (0, 0, 0), "black"
@map color 2 to (255, 0, 0), "red"
@map color 3 to (0, 255, 0), "green"
@map color 4 to (0, 0, 255), "blue"
@map color 5 to (255, 255, 0), "yellow"
@map color 6 to (188, 143, 143), "brown"
@map color 7 to (220, 220, 220), "grey"
@map color 8 to (148, 0, 211), "violet"
@map color 9 to (0, 255, 255), "cyan"
@map color 10 to (255, 0, 255), "magenta"
@map color 11 to (255, 165, 0), "orange"
@map color 12 to (114, 33, 188), "indigo"
@map color 13 to (103, 7, 72), "maroon"
@map color 14 to (64, 224, 208), "turquoise"
@map color 15 to (0, 139, 0), "green4"
@map color 16 to (228, 26, 28), "red2"
@map color 17 to (55, 126, 184), "blue2"
@map color 18 to (77, 175, 74), "green5"
@map color 19 to (152, 78, 163), "purple2"
@map color 20 to (255, 127, 0), "orange2"
@map color 21 to (255, 255, 51), "yellow2"
@map color 22 to (166, 86, 40), "brown2"
@map color 23 to (247, 129, 191), "pink2"
@map color 24 to (153, 153, 153), "grey2"
@map color 25 to (166, 206, 227), "lightblue2"
@map color 26 to (178, 223, 138), "lightgreen2"
@map color 27 to (251, 154, 153), "lightred2"
@map color 28 to (253, 191, 111), "lightorange2"
@map color 29 to (202, 178, 214), "lightpurple2"
@reference date 0
@date wrap off
@date wrap year 1950
@default linewidth 1.0
@default linestyle 1
@default color 1
@default pattern 1
@default font 0
@default char size 1.000000
@default symbol size 1.000000
@default sformat "%.8g"
@background color 0
@page background fill on
@timestamp off
@timestamp 0.03, 0.03
@timestamp color 1
@timestamp rot 0
@timestamp font 0
@timestamp char size 1.000000
@timestamp def "Fri Mar 22 11:27:00 2024"
@r0 off
@link r0 to g0
@r0 type above
@r0 linestyle 1
@r0 linewidth 1.0
@r0 color 1
@r0 line 0, 0, 0, 0
@r1 off
@link r1 to g0
@r1 type above
@r1 linestyle 1
@r1 linewidth 1.0
@r1 color 1
@r1 line 0, 0, 0, 0
@r2 off
@link r2 to g0
@r2 type above
@r2 linestyle 1
@r2 linewidth 1.0
@r2 color 1
@r2 line 0, 0, 0, 0
@r3 off
@link r3 to g0
@r3 type above
@r3 linestyle 1
@r3 linewidth 1.0
@r3 color 1
@r3 line 0, 0, 0, 0
@r4 off
@link r4 to g0
@r4 type above
@r4 linestyle 1
@r4 linewidth 1.0
@r4 color 1
@r4 line 0, 0, 0, 0
@g0 on
@g0 hidden false
@g0 type XY
@g0 stacked false
@g0 bar hgap 0.000000
@g0 fixedpoint off
@g0 fixedpoint type 0
@g0 fixedpoint xy 0.000000, 0.000000
@g0 fixedpoint format general general
@g0 fixedpoint prec 6, 6
@with g0
@    world 0, 0, 200, 100
@    stack world 0, 0, 0, 0
@    znorm 1
@    view 0.227941, 0.435049, 1.216912, 0.922794
@    title ""
@    title font 0
@    title size 1.500000
@    title color 1
@    subtitle ""
@    subtitle font 0
@    subtitle size 1.000000
@    subtitle color 1
@    xaxes scale Normal
@    yaxes scale Normal
@    xaxes invert off
@    yaxes invert off
@    xaxis  on
@    xaxis  type zero false
@    xaxis  offset 0.000000 , 0.000000
@    xaxis  bar on
@    xaxis  bar color 1
@    xaxis  bar linestyle 1
@    xaxis  bar linewidth 3.0
@    xaxis  label "\6t / ns"
@    xaxis  label layout para
@    xaxis  label place auto
@    xaxis  label char size 2.000000
@    xaxis  label font 0
@    xaxis  label color 1
@    xaxis  label place normal
@    xaxis  tick on
@    xaxis  tick major 50
@    xaxis  tick minor ticks 1
@    xaxis  tick default 6
@    xaxis  tick place rounded true
@    xaxis  tick in
@    xaxis  tick major size 1.000000
@    xaxis  tick major color 1
@    xaxis  tick major linewidth 3.0
@    xaxis  tick major linestyle 1
@    xaxis  tick major grid off
@    xaxis  tick minor color 1
@    xaxis  tick minor linewidth 3.0
@    xaxis  tick minor linestyle 1
@    xaxis  tick minor grid off
@    xaxis  tick minor size 0.500000
@    xaxis  ticklabel on
@    xaxis  ticklabel format general
@    xaxis  ticklabel prec 5
@    xaxis  ticklabel formula ""
@    xaxis  ticklabel append ""
@    xaxis  ticklabel prepend ""
@    xaxis  ticklabel angle 0
@    xaxis  ticklabel skip 0
@    xaxis  ticklabel stagger 0
@    xaxis  ticklabel place normal
@    xaxis  ticklabel offset auto
@    xaxis  ticklabel offset 0.000000 , 0.010000
@    xaxis  ticklabel start type auto
@    xaxis  ticklabel start 0.000000
@    xaxis  ticklabel stop type auto
@    xaxis  ticklabel stop 0.000000
@    xaxis  ticklabel char size 2.000000
@    xaxis  ticklabel font 6
@    xaxis  ticklabel color 1
@    xaxis  tick place both
@    xaxis  tick spec type none
@    yaxis  on
@    yaxis  type zero false
@    yaxis  offset 0.000000 , 0.000000
@    yaxis  bar on
@    yaxis  bar color 1
@    yaxis  bar linestyle 1
@    yaxis  bar linewidth 3.0
@    yaxis  label "%\xb\6-sheets formed"
@    yaxis  label layout para
@    yaxis  label place auto
@    yaxis  label char size 2.000000
@    yaxis  label font 0
@    yaxis  label color 1
@    yaxis  label place normal
@    yaxis  tick on
@    yaxis  tick major 20
@    yaxis  tick minor ticks 1
@    yaxis  tick default 6
@    yaxis  tick place rounded true
@    yaxis  tick in
@    yaxis  tick major size 1.000000
@    yaxis  tick major color 1
@    yaxis  tick major linewidth 3.0
@    yaxis  tick major linestyle 1
@    yaxis  tick major grid off
@    yaxis  tick minor color 1
@    yaxis  tick minor linewidth 3.0
@    yaxis  tick minor linestyle 1
@    yaxis  tick minor grid off
@    yaxis  tick minor size 0.500000
@    yaxis  ticklabel on
@    yaxis  ticklabel format general
@    yaxis  ticklabel prec 5
@    yaxis  ticklabel formula ""
@    yaxis  ticklabel append ""
@    yaxis  ticklabel prepend ""
@    yaxis  ticklabel angle 0
@    yaxis  ticklabel skip 0
@    yaxis  ticklabel stagger 0
@    yaxis  ticklabel place normal
@    yaxis  ticklabel offset auto
@    yaxis  ticklabel offset 0.000000 , 0.010000
@    yaxis  ticklabel start type auto
@    yaxis  ticklabel start 0.000000
@    yaxis  ticklabel stop type auto
@    yaxis  ticklabel stop 0.000000
@    yaxis  ticklabel char size 2.000000
@    yaxis  ticklabel font 6
@    yaxis  ticklabel color 1
@    yaxis  tick place both
@    yaxis  tick spec type none
@    altxaxis  off
@    altyaxis  off
@    legend on
@    legend loctype view
@    legend 0.25931372549, 0.895588235294
@    legend box color 1
@    legend box pattern 1
@    legend box linewidth 1.0
@    legend box linestyle 1
@    legend box fill color 0
@    legend box fill pattern 1
@    legend font 0
@    legend char size 1.500000
@    legend color 1
@    legend length 4
@    legend vgap 1
@    legend hgap 1
@    legend invert false
@    frame type 0
@    frame linestyle 1
@    frame linewidth 1.0
@    frame color 1
@    frame pattern 1
@    frame background color 0
@    frame background pattern 0
@    s0 hidden false
@    s0 type xy
@    s0 symbol 0
@    s0 symbol size 1.000000
@    s0 symbol color 1
@    s0 symbol pattern 1
@    s0 symbol fill color 1
@    s0 symbol fill pattern 0
@    s0 symbol linewidth 1.0
@    s0 symbol linestyle 1
@    s0 symbol char 65
@    s0 symbol char font 0
@    s0 symbol skip 0
@    s0 line type 1
@    s0 line linestyle 1
@    s0 line linewidth 4.0
@    s0 line color 1
@    s0 line pattern 1
@    s0 baseline type 0
@    s0 baseline off
@    s0 dropline off
@    s0 fill type 0
@    s0 fill rule 0
@    s0 fill color 1
@    s0 fill pattern 1
@    s0 avalue off
@    s0 avalue type 2
@    s0 avalue char size 1.000000
@    s0 avalue font 0
@    s0 avalue color 1
@    s0 avalue rot 0
@    s0 avalue format general
@    s0 avalue prec 3
@    s0 avalue prepend ""
@    s0 avalue append ""
@    s0 avalue offset 0.000000 , 0.000000
@    s0 errorbar on
@    s0 errorbar place both
@    s0 errorbar color 1
@    s0 errorbar pattern 1
@    s0 errorbar size 1.000000
@    s0 errorbar linewidth 1.0
@    s0 errorbar linestyle 1
@    s0 errorbar riser linewidth 1.0
@    s0 errorbar riser linestyle 1
@    s0 errorbar riser clip off
@    s0 errorbar riser clip length 0.100000
@    s0 comment "inter_intra.dat"
@    s0 legend  "\6Intramolecular \xb\6-sheets"
@    s1 hidden false
@    s1 type xy
@    s1 symbol 0
@    s1 symbol size 1.000000
@    s1 symbol color 2
@    s1 symbol pattern 1
@    s1 symbol fill color 2
@    s1 symbol fill pattern 0
@    s1 symbol linewidth 1.0
@    s1 symbol linestyle 1
@    s1 symbol char 65
@    s1 symbol char font 0
@    s1 symbol skip 0
@    s1 line type 1
@    s1 line linestyle 1
@    s1 line linewidth 4.0
@    s1 line color 2
@    s1 line pattern 1
@    s1 baseline type 0
@    s1 baseline off
@    s1 dropline off
@    s1 fill type 0
@    s1 fill rule 0
@    s1 fill color 1
@    s1 fill pattern 1
@    s1 avalue off
@    s1 avalue type 2
@    s1 avalue char size 1.000000
@    s1 avalue font 0
@    s1 avalue color 1
@    s1 avalue rot 0
@    s1 avalue format general
@    s1 avalue prec 3
@    s1 avalue prepend ""
@    s1 avalue append ""
@    s1 avalue offset 0.000000 , 0.000000
@    s1 errorbar on
@    s1 errorbar place both
@    s1 errorbar color 2
@    s1 errorbar pattern 1
@    s1 errorbar size 1.000000
@    s1 errorbar linewidth 1.0
@    s1 errorbar linestyle 1
@    s1 errorbar riser linewidth 1.0
@    s1 errorbar riser linestyle 1
@    s1 errorbar riser clip off
@    s1 errorbar riser clip length 0.100000
@    s1 comment "Cols 1:3"
@    s1 legend  "\6Intermolecular \xb\6-sheets"
@target G0.S0
@type xy
0 0
1 0
2 0
3 0
4 0
5 0
6 0
7 0
8 0
9 0
10 0
11 0
12 0
13 0
14 0
15 0
16 0
17 0
18 0.2
19 0
20 0
21 0.6
22 0.4
23 0.6
24 0.6
25 0.6
26 0.6
27 0.8
28 1.2
29 1.2
30 1.6
31 1.4
32 1.8
33 1.8
34 1.8
35 1.6
36 1.8
37 2
38 2.6
39 3.2
38 2.6
39 2.8
40 3
41 3.2
42 3.2
43 3.2
44 3
45 3.2
46 3.2
47 3.2
48 3.2
49 3.2
50 3.2
51 3.6
52 3.6
53 3.6
54 3.6
55 3.6
56 3.6
57 3.6
58 3.8
59 3.8
60 4.4
61 4.4
62 4.6
63 4.2
64 4.2
65 4.8
66 4.6
67 5.2
68 5.2
69 5.8
70 5.8
71 5.6
72 5.6
73 5.4
74 5.6
74 5.6
75 5.8
76 5.6
77 5.8
78 5.6
79 6
80 6
81 6.2
82 6.2
83 6.8
84 5.8
85 6.2
86 6.8
87 6.8
88 6.6
89 6.8
90 6.8
91 6.6
92 6.8
93 6.6
94 6.8
95 6.4
96 6.6
97 6.4
98 6.4
99 6.6
100 6.6
101 6.6
102 6.8
103 7.2
104 6.6
105 7
106 6.8
107 6.6
108 7.2
109 6.8
110 7
111 6.6
112 7.2
113 7.2
112 7.2
113 7.2
114 7.4
115 7.6
116 7.6
117 7.4
118 7.8
119 7.6
120 7.4
121 7.4
122 7.4
123 7.2
124 7.4
125 7.6
126 7.8
127 7.6
128 7.8
129 7.8
130 7.6
131 8
132 7.8
133 7.8
134 8.4
135 7.6
136 7.8
137 7.8
138 8.2
139 8.6
140 8.4
141 8.2
142 8.4
143 8.4
144 8.2
145 8.2
146 8.4
147 8.2
148 8
149 8
148 8
149 8.2
150 8.4
151 7.8
152 8.2
153 8.4
154 8.2
155 8.4
156 8.4
157 8
158 8.4
159 8.6
160 8
161 9
162 8.8
163 8.8
164 9
165 8.8
166 8.8
167 9
168 8.8
169 8.6
170 8.6
171 8.8
172 8.8
173 8.8
174 8.8
175 8.6
176 8.6
177 8.6
178 8.6
179 8.6
180 8.6
181 8.6
182 8.2
&
@target G0.S1
@type xy
0 0
1 0
2 0
3 0
4 1.2
5 1.2
6 1.2
7 1.2
8 1.4
9 1.4
10 1.6
11 1.6
12 1.6
13 2
14 2
15 2.4
16 2.8
17 3.6
18 4.8
19 5.8
20 7
21 9.6
22 8.4
23 8.8
24 9.6
25 9.6
26 9.2
27 11.2
28 12.2
29 12.4
30 13.6
31 15
32 14.6
33 15.8
34 16.2
35 15.8
36 15.8
37 17.4
38 20
39 21.8
38 20
39 21
40 21.6
41 21.6
42 21.6
43 24.2
44 23.4
45 24.6
46 23.8
47 23.8
48 23.8
49 24.8
50 24.4
51 24.4
52 26.8
53 26.6
54 27.6
55 27.6
56 26.8
57 28.2
58 28.2
59 29.6
60 29.4
61 34.6
62 34.4
63 35.6
64 35.8
65 38
66 38.4
67 38.8
68 38.8
69 41.4
70 40.8
71 40.6
72 40.4
73 38.6
74 41.2
74 41.2
75 42.6
76 42.4
77 40.8
78 43.2
79 43.6
80 44.2
81 47.2
82 46.4
83 48.4
84 47
85 49.4
86 49
87 51.2
88 50.8
89 49.4
90 49.6
91 50
92 50.8
93 48.8
94 50.2
95 50
96 46
97 49
98 49.2
99 47
100 49.4
101 50.2
102 49.4
103 49.8
104 52
105 51.2
106 51.6
107 49.2
108 51.2
109 51.4
110 50.4
111 52
112 49.8
113 53.2
112 49.8
113 54
114 52.8
115 54.6
116 53.6
117 53.6
118 55.4
119 52.8
120 54
121 54.4
122 54.2
123 53.8
124 56.6
125 55.4
126 56
127 55
128 55
129 54.6
130 54.4
131 55.6
132 56
133 56.2
134 56
135 57.8
136 57.4
137 57.8
138 58
139 59.4
140 58
141 57.6
142 57.4
143 58.4
144 57.2
145 61
146 59.2
147 58.6
148 60
149 60.4
148 60
149 59.6
150 58.6
151 62.6
152 63
153 64.8
154 62
155 67
156 63.6
157 63.8
158 64.6
159 64.2
160 65.4
161 65
162 65.6
163 67.2
164 68
165 64.8
166 63.8
167 67.4
168 67
169 68
170 65.2
171 65.8
172 68
173 67.2
174 67.8
175 67
176 65.6
177 68.4
178 65.8
179 67.8
180 67.8
181 68.2
182 68.4
&
