# Supplementary material for: Molecular insights on the mechanism of α1-antitrypsin condensate formation and maturation
Source: PLoS Comput Biol. 2025 Nov 19;21(11):e1013634. doi: 10.1371/journal.pcbi.1013634 (PMC12629480; doi:10.1371/journal.pcbi.1013634)
Supplement: S1 Source Data — (TAR) [file pcbi.1013634.s002.tar › attractive_repulsive.agr]

# Grace project file
#
@version 50125
@page size 792, 612
@page scroll 5%
@page inout 5%
@link page off
@map font 0 to "Times-Roman", "Times-Roman"
@map font 1 to "Times-Italic", "Times-Italic"
@map font 2 to "Times-Bold", "Times-Bold"
@map font 3 to "Times-BoldItalic", "Times-BoldItalic"
@map font 4 to "Helvetica", "Helvetica"
@map font 5 to "Helvetica-Oblique", "Helvetica-Oblique"
@map font 6 to "Helvetica-Bold", "Helvetica-Bold"
@map font 7 to "Helvetica-BoldOblique", "Helvetica-BoldOblique"
@map font 8 to "Courier", "Courier"
@map font 9 to "Courier-Oblique", "Courier-Oblique"
@map font 10 to "Courier-Bold", "Courier-Bold"
@map font 11 to "Courier-BoldOblique", "Courier-BoldOblique"
@map font 12 to "Symbol", "Symbol"
@map font 13 to "ZapfDingbats", "ZapfDingbats"
@map color 0 to (255, 255, 255), "white"
@map color 1 to (0, 0, 0), "black"
@map color 2 to (255, 0, 0), "red"
@map color 3 to (0, 255, 0), "green"
@map color 4 to (0, 0, 255), "blue"
@map color 5 to (255, 255, 0), "yellow"
@map color 6 to (188, 143, 143), "brown"
@map color 7 to (220, 220, 220), "grey"
@map color 8 to (148, 0, 211), "violet"
@map color 9 to (0, 255, 255), "cyan"
@map color 10 to (255, 0, 255), "magenta"
@map color 11 to (255, 165, 0), "orange"
@map color 12 to (114, 33, 188), "indigo"
@map color 13 to (103, 7, 72), "maroon"
@map color 14 to (64, 224, 208), "turquoise"
@map color 15 to (0, 139, 0), "green4"
@map color 16 to (228, 26, 28), "red2"
@map color 17 to (55, 126, 184), "blue2"
@map color 18 to (77, 175, 74), "green5"
@map color 19 to (152, 78, 163), "purple2"
@map color 20 to (255, 127, 0), "orange2"
@map color 21 to (255, 255, 51), "yellow2"
@map color 22 to (166, 86, 40), "brown2"
@map color 23 to (247, 129, 191), "pink2"
@map color 24 to (153, 153, 153), "grey2"
@map color 25 to (166, 206, 227), "lightblue2"
@map color 26 to (178, 223, 138), "lightgreen2"
@map color 27 to (251, 154, 153), "lightred2"
@map color 28 to (253, 191, 111), "lightorange2"
@map color 29 to (202, 178, 214), "lightpurple2"
@reference date 0
@date wrap off
@date wrap year 1950
@default linewidth 1.0
@default linestyle 1
@default color 1
@default pattern 1
@default font 0
@default char size 1.000000
@default symbol size 1.000000
@default sformat "%.8g"
@background color 0
@page background fill on
@timestamp off
@timestamp 0.03, 0.03
@timestamp color 1
@timestamp rot 0
@timestamp font 0
@timestamp char size 1.000000
@timestamp def "Mon Dec 11 15:45:37 2023"
@r0 off
@link r0 to g0
@r0 type above
@r0 linestyle 1
@r0 linewidth 1.0
@r0 color 1
@r0 line 0, 0, 0, 0
@r1 off
@link r1 to g0
@r1 type above
@r1 linestyle 1
@r1 linewidth 1.0
@r1 color 1
@r1 line 0, 0, 0, 0
@r2 off
@link r2 to g0
@r2 type above
@r2 linestyle 1
@r2 linewidth 1.0
@r2 color 1
@r2 line 0, 0, 0, 0
@r3 off
@link r3 to g0
@r3 type above
@r3 linestyle 1
@r3 linewidth 1.0
@r3 color 1
@r3 line 0, 0, 0, 0
@r4 off
@link r4 to g0
@r4 type above
@r4 linestyle 1
@r4 linewidth 1.0
@r4 color 1
@r4 line 0, 0, 0, 0
@g0 on
@g0 hidden false
@g0 type XY
@g0 stacked false
@g0 bar hgap 0.000000
@g0 fixedpoint off
@g0 fixedpoint type 0
@g0 fixedpoint xy 0.000000, 0.000000
@g0 fixedpoint format general general
@g0 fixedpoint prec 6, 6
@with g0
@    world 0, 0, 600, 0.6
@    stack world 0, 0, 0, 0
@    znorm 1
@    view 0.180147, 0.220588, 0.958333, 0.957108
@    title ""
@    title font 0
@    title size 1.500000
@    title color 1
@    subtitle ""
@    subtitle font 0
@    subtitle size 1.000000
@    subtitle color 1
@    xaxes scale Normal
@    yaxes scale Normal
@    xaxes invert off
@    yaxes invert off
@    xaxis  on
@    xaxis  type zero false
@    xaxis  offset 0.000000 , 0.000000
@    xaxis  bar on
@    xaxis  bar color 1
@    xaxis  bar linestyle 1
@    xaxis  bar linewidth 3.0
@    xaxis  label "\6Distance from edge / \cE"
@    xaxis  label layout para
@    xaxis  label place auto
@    xaxis  label char size 2.000000
@    xaxis  label font 0
@    xaxis  label color 1
@    xaxis  label place normal
@    xaxis  tick on
@    xaxis  tick major 100
@    xaxis  tick minor ticks 1
@    xaxis  tick default 6
@    xaxis  tick place rounded true
@    xaxis  tick in
@    xaxis  tick major size 1.000000
@    xaxis  tick major color 1
@    xaxis  tick major linewidth 3.0
@    xaxis  tick major linestyle 1
@    xaxis  tick major grid off
@    xaxis  tick minor color 1
@    xaxis  tick minor linewidth 3.0
@    xaxis  tick minor linestyle 1
@    xaxis  tick minor grid off
@    xaxis  tick minor size 0.500000
@    xaxis  ticklabel on
@    xaxis  ticklabel format general
@    xaxis  ticklabel prec 5
@    xaxis  ticklabel formula ""
@    xaxis  ticklabel append ""
@    xaxis  ticklabel prepend ""
@    xaxis  ticklabel angle 0
@    xaxis  ticklabel skip 0
@    xaxis  ticklabel stagger 0
@    xaxis  ticklabel place normal
@    xaxis  ticklabel offset auto
@    xaxis  ticklabel offset 0.000000 , 0.010000
@    xaxis  ticklabel start type auto
@    xaxis  ticklabel start 0.000000
@    xaxis  ticklabel stop type auto
@    xaxis  ticklabel stop 0.000000
@    xaxis  ticklabel char size 2.000000
@    xaxis  ticklabel font 6
@    xaxis  ticklabel color 1
@    xaxis  tick place both
@    xaxis  tick spec type none
@    yaxis  on
@    yaxis  type zero false
@    yaxis  offset 0.000000 , 0.000000
@    yaxis  bar on
@    yaxis  bar color 1
@    yaxis  bar linestyle 1
@    yaxis  bar linewidth 3.0
@    yaxis  label "\6Density / (g cm\S-3\N)"
@    yaxis  label layout para
@    yaxis  label place auto
@    yaxis  label char size 2.000000
@    yaxis  label font 0
@    yaxis  label color 1
@    yaxis  label place normal
@    yaxis  tick on
@    yaxis  tick major 0.1
@    yaxis  tick minor ticks 1
@    yaxis  tick default 6
@    yaxis  tick place rounded true
@    yaxis  tick in
@    yaxis  tick major size 1.000000
@    yaxis  tick major color 1
@    yaxis  tick major linewidth 3.0
@    yaxis  tick major linestyle 1
@    yaxis  tick major grid off
@    yaxis  tick minor color 1
@    yaxis  tick minor linewidth 3.0
@    yaxis  tick minor linestyle 1
@    yaxis  tick minor grid off
@    yaxis  tick minor size 0.500000
@    yaxis  ticklabel on
@    yaxis  ticklabel format general
@    yaxis  ticklabel prec 5
@    yaxis  ticklabel formula ""
@    yaxis  ticklabel append ""
@    yaxis  ticklabel prepend ""
@    yaxis  ticklabel angle 0
@    yaxis  ticklabel skip 0
@    yaxis  ticklabel stagger 0
@    yaxis  ticklabel place normal
@    yaxis  ticklabel offset auto
@    yaxis  ticklabel offset 0.000000 , 0.010000
@    yaxis  ticklabel start type auto
@    yaxis  ticklabel start 0.000000
@    yaxis  ticklabel stop type auto
@    yaxis  ticklabel stop 0.000000
@    yaxis  ticklabel char size 2.000000
@    yaxis  ticklabel font 6
@    yaxis  ticklabel color 1
@    yaxis  tick place both
@    yaxis  tick spec type none
@    altxaxis  off
@    altyaxis  off
@    legend on
@    legend loctype view
@    legend 0.280147058961, 0.926225490196
@    legend box color 1
@    legend box pattern 1
@    legend box linewidth 1.0
@    legend box linestyle 1
@    legend box fill color 0
@    legend box fill pattern 1
@    legend font 0
@    legend char size 1.250000
@    legend color 1
@    legend length 4
@    legend vgap 1
@    legend hgap 1
@    legend invert false
@    frame type 0
@    frame linestyle 1
@    frame linewidth 1.0
@    frame color 1
@    frame pattern 1
@    frame background color 0
@    frame background pattern 0
@    s0 hidden false
@    s0 type xy
@    s0 symbol 0
@    s0 symbol size 1.000000
@    s0 symbol color 1
@    s0 symbol pattern 1
@    s0 symbol fill color 1
@    s0 symbol fill pattern 0
@    s0 symbol linewidth 1.0
@    s0 symbol linestyle 1
@    s0 symbol char 65
@    s0 symbol char font 0
@    s0 symbol skip 0
@    s0 line type 1
@    s0 line linestyle 1
@    s0 line linewidth 4.0
@    s0 line color 1
@    s0 line pattern 1
@    s0 baseline type 0
@    s0 baseline off
@    s0 dropline off
@    s0 fill type 0
@    s0 fill rule 0
@    s0 fill color 1
@    s0 fill pattern 1
@    s0 avalue off
@    s0 avalue type 2
@    s0 avalue char size 1.000000
@    s0 avalue font 0
@    s0 avalue color 1
@    s0 avalue rot 0
@    s0 avalue format general
@    s0 avalue prec 3
@    s0 avalue prepend ""
@    s0 avalue append ""
@    s0 avalue offset 0.000000 , 0.000000
@    s0 errorbar on
@    s0 errorbar place both
@    s0 errorbar color 1
@    s0 errorbar pattern 1
@    s0 errorbar size 1.000000
@    s0 errorbar linewidth 1.0
@    s0 errorbar linestyle 1
@    s0 errorbar riser linewidth 1.0
@    s0 errorbar riser linestyle 1
@    s0 errorbar riser clip off
@    s0 errorbar riser clip length 0.100000
@    s0 comment "attractive/E342K/run6_235K/relanzo/profile_from_edges.dat"
@    s0 legend  "\6Z-\xa\6\s1\N-antitypsin w/ attractive wall"
@    s1 hidden false
@    s1 type xy
@    s1 symbol 0
@    s1 symbol size 1.000000
@    s1 symbol color 2
@    s1 symbol pattern 1
@    s1 symbol fill color 2
@    s1 symbol fill pattern 0
@    s1 symbol linewidth 1.0
@    s1 symbol linestyle 1
@    s1 symbol char 65
@    s1 symbol char font 0
@    s1 symbol skip 0
@    s1 line type 1
@    s1 line linestyle 1
@    s1 line linewidth 4.0
@    s1 line color 2
@    s1 line pattern 1
@    s1 baseline type 0
@    s1 baseline off
@    s1 dropline off
@    s1 fill type 0
@    s1 fill rule 0
@    s1 fill color 1
@    s1 fill pattern 1
@    s1 avalue off
@    s1 avalue type 2
@    s1 avalue char size 1.000000
@    s1 avalue font 0
@    s1 avalue color 1
@    s1 avalue rot 0
@    s1 avalue format general
@    s1 avalue prec 3
@    s1 avalue prepend ""
@    s1 avalue append ""
@    s1 avalue offset 0.000000 , 0.000000
@    s1 errorbar on
@    s1 errorbar place both
@    s1 errorbar color 2
@    s1 errorbar pattern 1
@    s1 errorbar size 1.000000
@    s1 errorbar linewidth 1.0
@    s1 errorbar linestyle 1
@    s1 errorbar riser linewidth 1.0
@    s1 errorbar riser linestyle 1
@    s1 errorbar riser clip off
@    s1 errorbar riser clip length 0.100000
@    s1 comment "repulsive/E342K/run3_235K/relanzo/profile_from_edges.dat"
@    s1 legend  "\6Z-\x\a\6\s1\N-antitrypsin w/ repulstive wall"
@target G0.S0
@type xy
5.5799999 0
16.74 0.22704738
27.9 0.53848636
39.060001 0.55225998
50.220001 0.37435097
61.380001 0.24456659
72.540001 0.16055159
83.700005 0.12642257
94.860001 0.1184134
106.02 0.11383963
117.17999 0.11245526
128.34 0.11171298
139.5 0.11112131
150.66 0.109768
161.81999 0.1073112
172.98 0.10922926
184.14002 0.11562103
195.3 0.12653293
206.46001 0.13767414
217.61999 0.14654745
228.78 0.15302162
239.94 0.15851523
251.09999 0.16372354
262.26001 0.16548073
273.42001 0.16516835
284.57999 0.1675119
295.73999 0.17148353
306.89999 0.1763615
318.06 0.18083581
329.21997 0.18406482
340.38 0.18652476
351.54001 0.18664208
362.69998 0.18480212
373.86002 0.18106392
385.01999 0.17959103
396.17999 0.18238182
407.34 0.18686751
418.5 0.18855979
429.66 0.18652768
440.82001 0.18419245
451.98001 0.18899295
463.13998 0.19480406
474.30002 0.19518866
485.45999 0.19307287
496.61999 0.19033422
507.78003 0.18797861
518.94 0.1861601
530.09998 0.1842764
541.26001 0.18107308
552.41998 0.18147281
&
@target G0.S1
@type xy
5.4000001 0.0025808355
16.199999 0.022949047
27 0.066571221
37.799999 0.1255568
48.600002 0.18195599
59.400001 0.22145534
70.199997 0.2437928
81 0.25079343
91.800003 0.24555434
102.6 0.23217398
113.39999 0.21658115
124.2 0.20137253
135 0.18989322
145.8 0.18268001
156.59999 0.18024129
167.39999 0.18022226
178.20001 0.18361272
189 0.18887425
199.8 0.19629452
210.59999 0.20247358
221.39999 0.20356904
232.2 0.20127626
243 0.20171396
253.8 0.20214254
264.60001 0.20217933
275.39999 0.2020294
286.19998 0.20195891
297 0.20204766
307.79999 0.20220876
318.59998 0.20313285
329.39999 0.20498133
340.20001 0.20565205
351 0.20380011
361.80002 0.19892712
372.60001 0.19139274
383.39999 0.18903963
394.20001 0.1915175
405 0.19524595
415.79999 0.19669893
426.60001 0.20080015
437.39999 0.20102371
448.19998 0.20259762
459 0.20413417
469.79999 0.20543202
480.60001 0.20575281
491.40002 0.20764022
502.20001 0.20225804
513 0.20646243
523.79999 0.2063472
534.59998 0.20092233
&
